# Supplementary material for: Circuit analysis reveals a neural pathway for light avoidance in Drosophila larvae
Source: Nat Commun. 2022 Sep 7;13:5274. doi: 10.1038/s41467-022-33059-5 (PMC9452580; doi:10.1038/s41467-022-33059-5)
Supplement: Supplementary file 4 — Source Data [file 41467_2022_33059_MOESM4_ESM.xlsx]

## Sheet: Figure 1b
clk856>Kir2.1			clk856			pdf			pdf>Kir2.1			NP394>Kir2.1			NP394			Kir2.1			w1118			DvPDF			DvPDF>Kir2.1					p-value
Dark	Light		Dark	Light		Dark	Light		Dark	Light		Dark	Light		Dark	Light		Dark	Light		Dark	Light		Dark	Light		Dark	Light			Clk856>Kir2.1 vs. Clk856>	<0.0001
9	6		8	7		11	4		13	2		9	6		13	2		10	5		12	3		12	3		10	5			Clk856>Kir2.1 vs. PDF>	<0.0001
11	4		8	7		14	1		10	5		8	7		11	4		12	3		11	4		13	2		12	3			Clk856>Kir2.1 vs. PDF>Kir2.1	0.009
10	5		8	7		12	3		12	3		8	7		11	4		14	1		11	4		11	4		11	4			Clk856>Kir2.1 vs. NP394>Kir2.1	0.0146
10	5		8	7		14	1		13	2		9	6		11	4		13	2		10	5		14	1		12	3			Clk856>Kir2.1 vs. NP394>	0.0006
8	7		8	7		13	2		10	5		8	7		14	1		13	2		9	6		11	4		12	3			Clk856>Kir2.1 vs. Kir2.1>	<0.0001
11	4		8	7		15	0		11	4		8	7		10	5		13	2		13	2		13	2		10	5			Clk856>Kir2.1 vs. w1118	0.0002
10	5		8	7		9	6		11	4		9	6		11	4		12	3		14	1		14	1		11	4			Clk856>Kir2.1 vs. DvPDF>	<0.0001
11	4		8	7		13	2		10	5		8	7		13	2		12	3		10	5		14	1		11	4			Clk856>Kir2.1 vs. DvPDF>Kir2.1	0.0011
10	5		8	7		13	2		13	2		8	7		13	2		10	5		13	2		10	5		14	1			Clk856> vs. PDF>	>0.9999
10	5		8	7		13	2		14	1		8	7		12	3		13	2		13	2		12	3		12	3			Clk856> vs. PDF>Kir2.1	0.3857
9	6		8	7		12	3		11	4		8	7		14	1		13	2		14	1		12	3		14	1			Clk856> vs. NP394>Kir2.1	<0.0001
11	4		8	7		11	4		10	5		8	7		12	3		12	3		13	2		14	1		11	4			Clk856> vs. NP394>	0.8499
8	7		8	7		11	4		13	2		7	8		11	4		13	2		11	4		12	3		13	2			Clk856> vs. Kir2.1>	>0.9999
9	6		8	7		14	1		12	3		8	7		11	4		15	0		13	2		13	2		13	2			Clk856> vs. w1118	0.9516
10	5		8	7		12	3		10	5		8	7		11	4		12	3		13	2		12	3		11	4			Clk856> vs. DvPDF>	>0.9999
																															Clk856> vs. DvPDF>Kir2.1	0.7726
																															PDF> vs. PDF>Kir2.1	0.5823
																															PDF> vs. NP394>Kir2.1	<0.0001
																															PDF> vs. NP394>	0.9516
																															PDF> vs. Kir2.1>	>0.9999
																															PDF> vs. w1118	0.991
																															PDF> vs. DvPDF>	>0.9999
																															PDF> vs. DvPDF>Kir2.1	0.9098
																															PDF>Kir2.1 vs. NP394>Kir2.1	<0.0001
																															PDF>Kir2.1 vs. NP394>	0.9993
																															PDF>Kir2.1 vs. Kir2.1>	0.5823
																															PDF>Kir2.1 vs. w1118	0.991
																															PDF>Kir2.1 vs. DvPDF>	0.5823
																															PDF>Kir2.1 vs. DvPDF>Kir2.1	0.9999
																															NP394>Kir2.1 vs. NP394>	<0.0001
																															NP394>Kir2.1 vs. Kir2.1>	<0.0001
																															NP394>Kir2.1 vs. w1118	<0.0001
																															NP394>Kir2.1 vs. DvPDF>	<0.0001
																															NP394>Kir2.1 vs. DvPDF>Kir2.1	<0.0001
																															NP394> vs. Kir2.1>	0.9516
																															NP394> vs. w1118	>0.9999
																															NP394> vs. DvPDF>	0.9516
																															NP394> vs. DvPDF>Kir2.1	>0.9999
																															Kir2.1> vs. w1118	0.991
																															Kir2.1> vs. DvPDF>	>0.9999
																															Kir2.1> vs. DvPDF>Kir2.1	0.9098
																															w1118 vs. DvPDF>	0.991
																															w1118 vs. DvPDF>Kir2.1	>0.9999
																															DvPDF> vs. DvPDF>Kir2.1	0.9098

## Sheet: Figure 3a
clk9m>Kir2.1			clk9m			cry			cry>Kir2.1			Kir2.1			R54D11>Kir2.1			R54D11				p-value
Dark	Light		Dark	Light		Dark	Light		Dark	Light		Dark	Light		Dark	Light		Dark	Light		Clk9m> vs. Clk9m>Kir2.1	0.0002
15	0		13	2		14	1		10	5		13	2		8	7		14	1		Clk9m> vs. cry>Kir2.1	0.9973
14	1		8	7		11	4		12	3		15	0		11	4		14	1		Clk9m> vs. cry>	0.9835
13	2		11	4		13	2		13	2		15	0		9	6		13	2		Clk9m> vs. Kir2.1>	>0.9999
13	2		10	5		14	1		13	2		15	0		12	3		15	0		Clk9m> vs. R54D11>Kir2.1	0.0004
15	0		13	2		15	0		15	0		14	1		9	6		12	3		Clk9m> vs. R54D11>	0.9999
14	1		12	3		15	0		13	2		12	3		11	4		13	2		Clk9m>Kir2.1 vs. cry>Kir2.1	0.0019
12	3		10	5		13	2		12	3		14	1		11	4		14	1		Clk9m>Kir2.1 vs. cry>	0.0043
13	2		10	5		12	3		14	1		13	2		14	1		15	0		Clk9m>Kir2.1 vs. Kir2.1>	0.0002
12	3		8	7		13	2		14	1		11	4		9	6		14	1		Clk9m>Kir2.1 vs. R54D11>Kir2.1	>0.9999
13	2		9	6		10	5		10	5		12	3		13	2		15	0		Clk9m>Kir2.1 vs. R54D11>	<0.0001
14	1		11	4		9	6		12	3		14	1		13	2		13	2		cry>Kir2.1 vs. cry>	>0.9999
11	4		10	5		13	2		12	3		14	1		9	6		13	2		cry>Kir2.1 vs. Kir2.1>	0.9973
12	3		9	6		14	1		14	1		11	4		9	6		14	1		cry>Kir2.1 vs. R54D11>Kir2.1	0.0029
15	0		13	2		14	1		14	1		15	0		10	5		13	2		cry>Kir2.1 vs. R54D11>	0.9677
14	1		13	2		15	0		15	0		12	3		13	2		11	4		cry> vs. Kir2.1>	0.9835
																					cry> vs. R54D11>Kir2.1	0.0064
																					cry> vs. R54D11>	0.9085
																					Kir2.1> vs. R54D11>Kir2.1	0.0004
																					Kir2.1> vs. R54D11>	0.9999
																					R54D11>Kir2.1 vs. R54D11>	<0.0001

## Sheet: Figure 4a
Rh5 mutant, R54D11-Gal4, UAS-Chrimson, ATR+ (1400 lux-light ON)	Light	Dark	Preference Index for Dark		Rh5 mutant, R54D11-Gal4, UAS-Chrimson, ATR- (1400 lux-light ON)	Light	Dark	Preference Index for Dark		Rh5 mutant, UAS-Chrimson, ATR+ (1400 lux-light ON)	Light	Dark	Preference Index for Dark		Rh5 mutant, R54D11-Gal4, ATR+ (1400 lux-light ON)	Light	Dark	Preference Index for Dark			R54D11>Chrimson + vs. R54D11>Chrimson -	0.0003
Run 1	5	10	0.333333			6	9	0.2			7	8	0.0666667			6	9	0.2			R54D11>Chrimson + vs. UAS-Chrimson	<0.0001
Run 2	5	10	0.333333			7	8	0.0666667			8	7	-0.0666667			6	9	0.2			R54D11>Chrimson + vs. R54D11-Gal4	0.0002
Run 3	6	9	0.2			8	7	-0.0666667			8	6	-0.142857			5	10	0.333333			R54D11>Chrimson - vs. UAS-Chrimson	0.9983
Run 4	4	11	0.466667			9	6	-0.2			8	7	-0.0666667			6	8	0.142857			R54D11>Chrimson - vs. R54D11-Gal4	0.994
Run 5	3	12	0.6			10	5	-0.333333			6	9	0.2			9	5	-0.285714			UAS-Chrimson vs. R54D11-Gal4	0.9672
Run 6	4	11	0.466667			6	8	0.142857			6	8	0.142857			6	8	0.142857
Run 7	3	10	0.538462			7	7	0			4	11	0.466667			10	5	-0.333333
Run 8	5	9	0.285714			4	9	0.384615			10	5	-0.333333			4	9	0.384615
Run 9	6	9	0.2								7	7	0			6	9	0.2
Run 10											10	5	-0.333333			7	7	0
Run 11	5	10	0.333333			6	9	0.2			9	6	-0.2			8	7	-0.0666667
Run 12	2	13	0.733333			6	7	0.0769231			7	7	0			7	7	0
Run 13	6	9	0.2			7	6	-0.0769231			5	10	0.333333			8	6	-0.142857
Run 14	3	12	0.6								6	9	0.2			6	8	0.142857
											7	8	0.0666667			8	7	-0.0666667

## Sheet: Figure 4b
Rh5 mutant, Clk9m-Gal4, UAS-Chrimson, ATR+ (1400 lux-light ON)	Light	Dark	Preference Index for Dark		Rh5 mutant, Clk9m-Gal4, UAS-Chrimson, ATR- (1400 lux-light ON)	Light	Dark	Preference Index for Dark		Rh5 mutant, UAS-Chrimson, ATR+ (1400 lux-light ON)	Light	Dark	Preference Index for Dark		Rh5 mutant, Clk9m-Gal4, ATR+ (1400 lux-light ON)	Light	Dark	Preference Index for Dark			Clk9m>Chrimson + vs. Clk9m>Chrimson -	0.9726
Run 1	6	9	0.2		Run 1	6	7	0.0769231		Run 1	7	7	0		Run 1	12	2	-0.714286			Clk9m>Chrimson + vs. UAS-Chrimson	0.4473
Run 2	4	10	0.428571		Run 2	6	7	0.0769231		Run 2	6	8	0.142857		Run 2	9	4	-0.384615			Clk9m>Chrimson + vs. Clk9m-Gal4	0.3273
Run 3	8	7	-0.0666667		Run 3	7	6	-0.0769231		Run 3	7	9	0.125		Run 3	8	5	-0.230769			Clk9m>Chrimson - vs. UAS-Chrimson	0.702
Run 4	5	8	0.230769		Run 4	8	5	-0.230769		Run 4	7	7	0		Run 4	7	7	0			Clk9m>Chrimson - vs. Clk9m-Gal4	0.561
Run 5	10	3	-0.538462		Run 5	5	9	0.285714		Run 5	8	7	-0.0666667		Run 5	5	8	0.230769			UAS-Chrimson vs. Clk9m-Gal4	0.9947
Run 6	5	8	0.230769		Run 6	6	9	0.2		Run 6	10	6	-0.25		Run 6	5	8	0.230769
Run 7	3	12	0.6		Run 7	7	7	0		Run 7	8	7	-0.0666667		Run 7	6	6	0
Run 8	5	8	0.230769		Run 8	8	6	-0.142857		Run 8	8	6	-0.142857		Run 8	10	5	-0.333333
Run 9	9	5	-0.285714		Run 9	2	12	0.714286		Run 9	6	7	0.0769231		Run 9	8	5	-0.230769
Run 10	5	8	0.230769		Run 10	6	8	0.142857		Run 10	4	11	0.466667		Run 10	5	8	0.230769
Run 11	3	12	0.6		Run 11	6	7	0.0769231		Run 11	10	4	-0.428571		Run 11	3	12	0.6
Run 12	7	7	0		Run 12	8	7	-0.0666667		Run 12	7	6	-0.0769231		Run 12	7	7	0
Run 13	7	6	-0.0769231		Run 13	6	8	0.142857		Run 13	9	6	-0.2		Run 13	7	6	-0.0769231
Run 14	7	7	0		Run 14	8	6	-0.142857		Run 14	7	7	0		Run 14	7	7	0
Run 15					Run 15	6	9	0.2		Run 15	7	8	0.0666667		Run 15

## Sheet: Figure 4c
Rh5 mutant, cry-Gal4, UAS-Chrimson, ATR+ (1400 lux-light ON)	Light	Dark	Preference Index for Dark		Rh5 mutant, cry-Gal4, UAS-Chrimson, ATR- (1400 lux-light ON)	Light	Dark	Preference Index for Dark		Rh5 mutant, UAS-Chrimson, ATR+ (1400 lux-light ON)	Light	Dark	Preference Index for Dark		Rh5 mutant, cry-Gal4, ATR+ (1400 lux-light ON)	Light	Dark	Preference Index for Dark			cry>Chrimson + vs. cry>Chrimson -	0.8216
Run 1	6	7	0.0769231		Run 1	7	7	0		Run 1	5	10	0.333333		Run 1	7	7	0			cry>Chrimson + vs. UAS-Chrimson	0.9932
Run 2	10	3	-0.538462		Run 2	4	10	0.428571		Run 2	6	9	0.2		Run 2	5	8	0.230769			cry>Chrimson + vs. cry-Gal4	0.329
Run 3	7	8	0.0666667		Run 3	8	7	-0.0666667		Run 3	9	6	-0.2		Run 3	9	6	-0.2			cry>Chrimson - vs. UAS-Chrimson	0.6699
Run 4	4	10	0.428571		Run 4	6	9	0.2		Run 4	6	9	0.2		Run 4	6	7	0.0769231			cry>Chrimson - vs. cry-Gal4	0.827
Run 5	5	9	0.285714		Run 5	6	8	0.142857		Run 5	5	10	0.333333		Run 5	8	5	-0.230769			UAS-Chrimson vs. cry-Gal4	0.2113
Run 6	6	7	0.0769231		Run 6					Run 6	8	7	-0.0666667		Run 6
Run 7	6	9	0.2		Run 7	3	11	0.571429		Run 7	7	6	-0.0769231		Run 7	12	3	-0.6
Run 8	7	8	0.0666667		Run 8	11	4	-0.466667		Run 8	7	8	0.0666667		Run 8	6	8	0.142857
Run 9	7	8	0.0666667		Run 9	9	6	-0.2		Run 9	7	8	0.0666667		Run 9	7	6	-0.0769231
Run 10	4	10	0.428571		Run 10	7	8	0.0666667		Run 10	8	7	-0.0666667		Run 10	7	8	0.0666667
Run 11	6	9	0.2		Run 11	8	7	-0.0666667		Run 11	3	12	0.6		Run 11	8	7	-0.0666667
Run 12					Run 12					Run 12	6	8	0.142857		Run 12	7	8	0.0666667
Run 13	10	5	-0.333333		Run 13	8	7	-0.0666667		Run 13	7	8	0.0666667		Run 13	11	4	-0.466667
Run 14	9	6	-0.2		Run 14	9	6	-0.2		Run 14	8	7	-0.0666667		Run 14	5	11	0.375
Run 15	6	9	0.2		Run 15	6	9	0.2		Run 15	5	10	0.333333		Run 15	9	6	-0.2
Run 16	4	11	0.466667		Run 16	8	7	-0.0666667		Run 16					Run 16
Run 17					Run 17	9	6	-0.2		Run 17					Run 17

## Sheet: Figure 4d
Rh5 mutant, pdf-Gal4, UAS-Chrimson, ATR+ (1400 lux-light ON)	Light	Dark	Preference Index for Dark		Rh5 mutant, pdf-Gal4, UAS-Chrimson, ATR- (1400 lux-light ON)	Light	Dark	Preference Index for Dark		Rh5 mutant, UAS-Chrimson, ATR+ (1400 lux-light ON)	Light	Dark	Preference Index for Dark		Rh5 mutant, pdf-Gal4, ATR+ (1400 lux-light ON)	Light	Dark	Preference Index for Dark				pdf>Chrimson + vs. pdf>Chrimson -	0.015
Run 1	11	4	-0.466667		Run 1	9	6	-0.2		Run 1	8	6	-0.142857		Run 1	7	8	0.0666667				pdf>Chrimson + vs. UAS-Chrimson	0.1208
Run 2	10	5	-0.333333		Run 2	8	7	-0.0666667		Run 2	5	9	0.285714		Run 2	8	7	-0.0666667				pdf>Chrimson + vs. pdf-Gal4	0.0053
Run 3	10	5	-0.333333		Run 3	5	10	0.333333		Run 3	8	6	-0.142857		Run 3	10	5	-0.333333				pdf>Chrimson - vs. UAS-Chrimson	0.7965
Run 4	8	7	-0.0666667		Run 4	8	7	-0.0666667		Run 4	9	6	-0.2		Run 4	2	13	0.733333				pdf>Chrimson - vs. pdf-Gal4	0.983
Run 5	8	7	-0.0666667		Run 5	3	11	0.571429		Run 5	7	8	0.0666667		Run 5	6	8	0.142857				UAS-Chrimson vs. pdf-Gal4	0.5742
Run 6	9	6	-0.2		Run 6	4	11	0.466667		Run 6	8	7	-0.0666667		Run 6	9	5	-0.285714
Run 7	11	4	-0.466667		Run 7	7	6	-0.0769231		Run 7	9	6	-0.2		Run 7	7	7	0
Run 8	8	6	-0.142857		Run 8	7	7	0		Run 8	8	7	-0.0666667		Run 8	7	8	0.0666667
Run 9	10	5	-0.333333		Run 9	6	8	0.142857		Run 9	7	8	0.0666667		Run 9	2	12	0.714286
Run 10	3	11	0.571429		Run 10	8	8	0		Run 10	7	8	0.0666667		Run 10	6	7	0.0769231
Run 11	9	6	-0.2		Run 11	7	7	0		Run 11	7	8	0.0666667		Run 11	5	8	0.230769
Run 12	10	4	-0.428571		Run 12	6	7	0.0769231		Run 12	6	9	0.2		Run 12	7	8	0.0666667
Run 13	10	4	-0.428571		Run 13	6	8	0.142857		Run 13	10	5	-0.333333		Run 13	6	9	0.2
Run 14	8	6	-0.142857		Run 14	9	6	-0.2		Run 14	8	7	-0.0666667		Run 14	7	7	0
Run 15			#DIV/0!		Run 15					Run 15	4	9	0.384615		Run 15

## Sheet: Figure 4e
Rh5 mutant, pdf-Gal4, UAS-Chrimson, ATR+ (1400 lux-light ON)	Light	Dark	Preference Index for Dark		Rh5 mutant, Clk9m-Gal4, pdf-Gal80, UAS-Chrimson, ATR+ (1400 lux-light ON)	Light	Dark	Preference Index for Dark		Rh5 mutant, Clk9m-Gal4, pdf-Gal80, UAS-Chrimson, ATR- (1400 lux-light ON)	Light	Dark	Preference Index for Dark		Rh5 mutant, pdf-Gal80, UAS-Chrimson, ATR+ (1400 lux-light ON)	Light	Dark	Preference Index for Dark		Rh5 mutant, Clk9m-Gal4, ATR+ (1400 lux-light ON)	Light	Dark	Preference Index for Dark				Clk9m, pdf-Gal80>Chrimson + vs. Clk9m, pdf-Gal80>Chrimson -	0.0003
Run 1	11	4	-0.466667		Run 1	3	10	0.538462		Run 1	7	8	0.0666667		Run 1	7	7	0		Run 1	12	3	-0.6				Clk9m, pdf-Gal80>Chrimson + vs. pdf-Gal80, UAS-Chrimson	0.0176
Run 2	10	5	-0.333333		Run 2	3	11	0.571429		Run 2	6	8	0.142857		Run 2	12	3	-0.6		Run 2	8	7	-0.0666667				Clk9m, pdf-Gal80>Chrimson + vs. Clk9m-Gal4	0.0016
Run 3	10	5	-0.333333		Run 3	5	9	0.285714		Run 3	9	6	-0.2		Run 3	6	8	0.142857		Run 3	6	8	0.142857
Run 4	8	7	-0.0666667		Run 4	4	11	0.466667		Run 4	8	7	-0.0666667		Run 4	6	8	0.142857		Run 4	10	5	-0.333333
Run 5	8	7	-0.0666667		Run 5	6	9	0.2		Run 5	7	8	0.0666667		Run 5	6	7	0.0769231		Run 5	7	8	0.0666667
Run 6	9	6	-0.2		Run 6	9	6	-0.2		Run 6	7	8	0.0666667		Run 6	5	9	0.285714		Run 6	6	9	0.2
Run 7	11	4	-0.466667		Run 7	4	11	0.466667		Run 7	10	5	-0.333333		Run 7	7	8	0.0666667		Run 7	9	6	-0.2
Run 8	8	6	-0.142857		Run 8	6	9	0.2		Run 8	8	7	-0.0666667		Run 8	9	6	-0.2		Run 8	8	7	-0.0666667
Run 9	10	5	-0.333333		Run 9	5	9	0.285714		Run 9	8	7	-0.0666667		Run 9			#DIV/0!		Run 9	10	5	-0.333333
Run 10	3	11	0.571429		Run 10	5	8	0.230769		Run 10	12	3	-0.6		Run 10			#DIV/0!		Run 10	8	7	-0.0666667
Run 11	9	6	-0.2		Run 11	7	8	0.0666667		Run 11	6	8	0.142857		Run 11	3	12	0.6		Run 11	5	10	0.333333
Run 12	10	4	-0.428571		Run 12	2	12	0.714286		Run 12	8	7	-0.0666667		Run 12	3	12	0.6		Run 12	10	5	-0.333333
Run 13	10	4	-0.428571		Run 13	2	12	0.714286		Run 13	10	5	-0.333333		Run 13	6	7	0.0769231		Run 13	7	8	0.0666667
Run 14	8	6	-0.142857		Run 14	7	8	0.0666667		Run 14	6	8	0.142857		Run 14	6	8	0.142857		Run 14	5	10	0.333333
Run 15			#DIV/0!		Run 15	3	10	0.538462		Run 15	8	7	-0.0666667		Run 15	10	4	-0.428571		Run 15	4	10	0.428571

## Sheet: Figure 4f
Rh5 mutant, cry-Gal4, pdf-Gal80, UAS-Chrimson,ATR+ (1400 lux-light ON)	Light	Dark	Preference Index for Dark		Rh5 mutant, cry-Gal4, pdf-Gal80, UAS-Chrimson, ATR- (1400 lux-light ON)	Light	Dark	Preference Index for Dark		Rh5 mutant, pdf-Gal80, UAS-Chrimson, ATR+ (1400 lux-light ON)	Light	Dark	Preference Index for Dark		Rh5 mutant, cry-Gal4, ATR+ (1400 lux-light ON)	Light	Dark	Preference Index for Dark		Rh5 mutant, Clk9m-Gal4, ATR+ (1400 lux-light ON)	Light	Dark	Preference Index for Dark			cry, pdf-Gal80>Chrimson + vs. cry, pdf-Gal80>Chrimson -	0.0123
Run 1	6	7	0.0769231		Run 1	4	9	0.384615		Run 1	8	7	-0.0666667		Run 1	8	7	-0.0666667		Run 1	12	3	-0.6			cry, pdf-Gal80>Chrimson + vs. pdf-Gal80, UAS-Chrimson	<0.0001
Run 2	3	10	0.538462		Run 2	6	7	0.0769231		Run 2	7	8	0.0666667		Run 2	6	9	0.2		Run 2	8	7	-0.0666667			cry, pdf-Gal80>Chrimson + vs. cry-Gal4	0.0003
Run 3	2	13	0.733333		Run 3	6	8	0.142857		Run 3	8	7	-0.0666667		Run 3	4	11	0.466667		Run 3	6	8	0.142857
Run 4	3	10	0.538462		Run 4	5	7	0.166667		Run 4	10	5	-0.333333		Run 4	10	5	-0.333333		Run 4	10	5	-0.333333
Run 5	7	8	0.0666667		Run 5	5	10	0.333333		Run 5	7	8	0.0666667		Run 5	7	8	0.0666667		Run 5	7	8	0.0666667
Run 6	4	10	0.428571		Run 6	2	11	0.692308		Run 6	8	7	-0.0666667		Run 6	7.6	7.4	-0.0133333		Run 6	6	9	0.2
Run 7	3	11	0.571429		Run 7	6	8	0.142857		Run 7	10	5	-0.333333		Run 7	7	8	0.0666667		Run 7	9	6	-0.2
Run 8	3	12	0.6		Run 8	6	8	0.142857		Run 8	7	8	0.0666667		Run 8	9	6	-0.2		Run 8	8	7	-0.0666667
Run 9	5	10	0.333333		Run 9	10	5	-0.333333		Run 9	8	7	-0.0666667		Run 9	8	5	-0.230769		Run 9	10	5	-0.333333
Run 10	5	10	0.333333		Run 10	8	7	-0.0666667		Run 10	5	10	0.333333		Run 10	9	6	-0.2		Run 10	8	7	-0.0666667
Run 11	1	13	0.857143		Run 11	4	9	0.384615		Run 11	7	8	0.0666667		Run 11	3	11	0.571429		Run 11	5	10	0.333333
Run 12	4	11	0.466667		Run 12	5	9	0.285714		Run 12	8	7	-0.0666667		Run 12	5	10	0.333333		Run 12	10	5	-0.333333
Run 13					Run 13	7	6	-0.0769231		Run 13	5	10	0.333333		Run 13	6	8	0.142857		Run 13	7	8	0.0666667
Run 14					Run 14					Run 14	9	6	-0.2		Run 14	7	7	0		Run 14	5	10	0.333333

## Sheet: Supp figure 9
w1118 (1400 lux-red light ON)	Light	Dark	Preference Index for Dark		Rh5 mutant(1400 lux-red light ON)	Light	Dark	Preference Index for Dark
Run 1	10	5	-0.333333		Run 1	8	7	-0.0666667		p-value	0.723484
Run 2	11	4	-0.466667		Run 2	6	9	0.2
Run 3	7	8	0.0666667		Run 3	10	5	-0.333333
Run 4	12	3	-0.6		Run 4	8	7	-0.0666667
Run 5	5	10	0.333333		Run 5	8	7	-0.0666667
Run 6	6	9	0.2		Run 6
Run 7	8	7	-0.0666667		Run 7	9	6	-0.2
Run 8	10	5	-0.333333		Run 8	10	5	-0.333333
Run 9	9	6	-0.2		Run 9	7	8	0.0666667
Run 10	4	11	0.466667		Run 10	8	7	-0.0666667
Run 11	8	7	-0.0666667		Run 11	9	6	-0.2
Run 12	11	4	-0.466667		Run 12	10	5	-0.333333
Run 13	5	10	0.333333		Run 13	7	8	0.0666667
Run 14	4	10	0.428571		Run 14	4	11	0.466667
Run 15	4	11	0.466667		Run 15	7	8	0.0666667

## Sheet: Supp figure 11a
clk9m			clk9m>Kir2.1			cry>Kir2.1			cry			Kir2.1			R54D11>Kir2.1			R54D11			Clk9m> vs. Clk9m>Kir2.1	0.3373
Dark	Light		Dark	Light		Dark	Light		Dark	Light		Dark	Light		Dark	Light		Dark	Light		Clk9m> vs. cry>Kir2.1	<0.0001
12	3		10	5		10	5		11	4		12	3		9	6		12	3		Clk9m> vs. cry>	0.7545
12	3		13	2		9	6		12	3		12	3		10	5		11	4		Clk9m> vs. Kir2.1>	0.9554
12	3		14	1		10	5		12	3		12	3		9	6		13	2		Clk9m> vs. R54D11>Kir2.1	0.0564
10	5		12	3		8	7		11	4		9	6		12	3		12	3		Clk9m> vs. R54D11>	0.9945
12	3		11	4		10	5		12	3		12	3		10	5		12	3		Clk9m>Kir2.1 vs. cry>Kir2.1	<0.0001
13	2		10	5		10	5		10	5		11	4		12	3		11	4		Clk9m>Kir2.1 vs. cry>	0.9945
12	3		10	5		9	6		11	4		14	1		11	4		11	4		Clk9m>Kir2.1 vs. Kir2.1>	0.9096
12	3		11	4		8	7		13	2		12	3		12	3		14	1		Clk9m>Kir2.1 vs. R54D11>Kir2.1	0.982
12	3		12	3		8	7		12	3		11	4		12	3		10	5		Clk9m>Kir2.1 vs. R54D11>	0.7545
12	3		11	4		9	6		12	3		13	2		11	4		11	4		cry>Kir2.1 vs. cry>	<0.0001
14	1		13	2		10	5		10	5		13	2		11	4		12	3		cry>Kir2.1 vs. Kir2.1>	<0.0001
12	3		10	5		8	7		11	4		11	4		10	5		11	4		cry>Kir2.1 vs. R54D11>Kir2.1	0.0002
13	2		11	4		10	5		13	2		10	5		12	3		14	1		cry>Kir2.1 vs. R54D11>	<0.0001
13	2		11	4		10	5		13	2		13	2		12	3		11	4		cry> vs. Kir2.1>	0.9989
12	3		11	4		8	7		11	4		12	3		12	3		14	1		cry> vs. R54D11>Kir2.1	0.7545
																					cry> vs. R54D11>	0.982
																					Kir2.1> vs. R54D11>Kir2.1	0.436
																					Kir2.1> vs. R54D11>	0.9999
																					R54D11>Kir2.1 vs. R54D11>	0.2517

[truncated: 1 more sheets: Supp figure 11b]
